# Supplementary material for: Between the Trees: Quantifying Koala Ground Movement for Conservation Action
Source: Animals (Basel). 2025 Dec 8;15(24):3537. doi: 10.3390/ani15243537 (PMC12729488; doi:10.3390/ani15243537)
Supplement: Supplementary file 1 [file animals-15-03537-s001.zip]

Archive with 1 entries (1 files):
- animals-4015645-supplementary.pdf
